# Supplementary material for: The Effect of Carbohydrate Restriction on Lipids, Lipoproteins, and Nuclear Magnetic Resonance-Based Metabolites: CALIBER, a Randomised Parallel Trial
Source: Nutrients. 2023 Jun 30;15(13):3002. doi: 10.3390/nu15133002 (PMC10347188; doi:10.3390/nu15133002)
Supplement: Supplementary file 1 [file nutrients-15-03002-s001.zip]

Archive with 1 entries (1 files):
- nutrients-2437029-supplementary.pdf
